# Supplementary material for: Study of the Cytotoxic Effects of Au@Rh Core–Shell Metal Particles on the Osteosarcoma Cell Line HOS and the hFOB Osteoblast Cell Line
Source: Int J Mol Sci. 2026 Jul 14;27(14):6253. doi: 10.3390/ijms27146253 (PMC13409995; doi:10.3390/ijms27146253)
Supplement: Supplementary file 1 [file ijms-27-06253-s001.zip]

Archive with 1 entries (1 files):
- ijms-4291997-supplementary.pdf
